# Supplementary material for: An Impedimetric Biosensor for Detection of Volatile Organic Compounds in Food
Source: Biosensors (Basel). 2023 Mar 4;13(3):341. doi: 10.3390/bios13030341 (PMC10046769; doi:10.3390/bios13030341)
Supplement: Supplementary file 1 [file biosensors-13-00341-s001.zip]

Archive with 1 entries (1 files):
- biosensors-2230162-supplementary.pdf
